# Supplementary material for: Flexible ACEK-Enhanced Capacitive Aptasensor for Rapid Cortisol Detection in Sweat
Source: Micromachines (Basel). 2026 Jun 30;17(7):800. doi: 10.3390/mi17070800 (PMC13414359; doi:10.3390/mi17070800)
Supplement: Supplementary file 1 [file micromachines-17-00800-s001.zip]

Archive with 1 entries (1 files):
- micromachines-4386207-supplementary.pdf
